# Supplementary material for: Network pharmacology-based strategy to investigate the active ingredients and molecular mechanisms of Scutellaria Barbata D. Don against radiation pneumonitis
Source: Medicine (Baltimore). 2021 Nov 24;100(47):e27957. doi: 10.1097/MD.0000000000027957 (PMC8615305; doi:10.1097/MD.0000000000027957)
Supplement: Supplemental Digital Content [file medi-100-e27957-s001.txt]

MolId	MolName	Target	Symbol
MOL001040	(2R)-5,7-dihydroxy-2-(4-hydroxyphenyl)chroman-4-one	Prostaglandin G/H synthase 1	PTGS1
MOL001040	(2R)-5,7-dihydroxy-2-(4-hydroxyphenyl)chroman-4-one	Estrogen receptor	ESR1
MOL001040	(2R)-5,7-dihydroxy-2-(4-hydroxyphenyl)chroman-4-one	Prostaglandin G/H synthase 2	PTGS2
MOL001040	(2R)-5,7-dihydroxy-2-(4-hydroxyphenyl)chroman-4-one	Progesterone receptor	PGR
MOL001040	(2R)-5,7-dihydroxy-2-(4-hydroxyphenyl)chroman-4-one	Mineralocorticoid receptor	NR3C2
MOL001040	(2R)-5,7-dihydroxy-2-(4-hydroxyphenyl)chroman-4-one	Glucocorticoid receptor	NR3C1
MOL012245	5,7,4'-trihydroxy-6-methoxyflavanone	Prostaglandin G/H synthase 1	PTGS1
MOL012245	5,7,4'-trihydroxy-6-methoxyflavanone	Prostaglandin G/H synthase 2	PTGS2
MOL012246	5,7,4'-trihydroxy-8-methoxyflavanone	Prostaglandin G/H synthase 1	PTGS1
MOL012246	5,7,4'-trihydroxy-8-methoxyflavanone	Prostaglandin G/H synthase 2	PTGS2
MOL012248	5-hydroxy-7,8-dimethoxy-2-(4-methoxyphenyl)chromone	Nitric oxide synthase, inducible	NOS2
MOL012248	5-hydroxy-7,8-dimethoxy-2-(4-methoxyphenyl)chromone	Prostaglandin G/H synthase 1	PTGS1
MOL012248	5-hydroxy-7,8-dimethoxy-2-(4-methoxyphenyl)chromone	Potassium voltage-gated channel subfamily H member 2	KCNH2
MOL012248	5-hydroxy-7,8-dimethoxy-2-(4-methoxyphenyl)chromone	Androgen receptor	AR
MOL012248	5-hydroxy-7,8-dimethoxy-2-(4-methoxyphenyl)chromone	Sodium channel protein type 5 subunit alpha	SCN5A
MOL012248	5-hydroxy-7,8-dimethoxy-2-(4-methoxyphenyl)chromone	Prostaglandin G/H synthase 2	PTGS2
MOL012248	5-hydroxy-7,8-dimethoxy-2-(4-methoxyphenyl)chromone	Alpha-1B adrenergic receptor	ADRA1B
MOL012248	5-hydroxy-7,8-dimethoxy-2-(4-methoxyphenyl)chromone	Beta-2 adrenergic receptor	ADRB2
MOL012248	5-hydroxy-7,8-dimethoxy-2-(4-methoxyphenyl)chromone	Estrogen receptor beta	ESR2
MOL012248	5-hydroxy-7,8-dimethoxy-2-(4-methoxyphenyl)chromone	Glycogen phosphorylase, muscle form	PYGM
MOL012248	5-hydroxy-7,8-dimethoxy-2-(4-methoxyphenyl)chromone	Glycogen synthase kinase-3 beta	GSK3B
MOL012248	5-hydroxy-7,8-dimethoxy-2-(4-methoxyphenyl)chromone	Serine/threonine-protein kinase Chk1	CHEK1
MOL012248	5-hydroxy-7,8-dimethoxy-2-(4-methoxyphenyl)chromone	Trypsin-1	PRSS1
MOL012248	5-hydroxy-7,8-dimethoxy-2-(4-methoxyphenyl)chromone	Nuclear receptor coactivator 2	NCOA2
MOL012248	5-hydroxy-7,8-dimethoxy-2-(4-methoxyphenyl)chromone	Nuclear receptor coactivator 1	NCOA1
MOL012250	7-hydroxy-5,8-dimethoxy-2-phenyl-chromone	Nitric oxide synthase, inducible	NOS2
MOL012250	7-hydroxy-5,8-dimethoxy-2-phenyl-chromone	Prostaglandin G/H synthase 1	PTGS1
MOL012250	7-hydroxy-5,8-dimethoxy-2-phenyl-chromone	Estrogen receptor	ESR1
MOL012250	7-hydroxy-5,8-dimethoxy-2-phenyl-chromone	Androgen receptor	AR
MOL012250	7-hydroxy-5,8-dimethoxy-2-phenyl-chromone	Sodium channel protein type 5 subunit alpha	SCN5A
MOL012250	7-hydroxy-5,8-dimethoxy-2-phenyl-chromone	Peroxisome proliferator activated receptor gamma	PPARG
MOL012250	7-hydroxy-5,8-dimethoxy-2-phenyl-chromone	Prostaglandin G/H synthase 2	PTGS2
MOL012250	7-hydroxy-5,8-dimethoxy-2-phenyl-chromone	Retinoic acid receptor RXR-alpha	RXRA
MOL012250	7-hydroxy-5,8-dimethoxy-2-phenyl-chromone	Alpha-1B adrenergic receptor	ADRA1B
MOL012250	7-hydroxy-5,8-dimethoxy-2-phenyl-chromone	Beta-2 adrenergic receptor	ADRB2
MOL012250	7-hydroxy-5,8-dimethoxy-2-phenyl-chromone	Alpha-1D adrenergic receptor	ADRA1D
MOL012250	7-hydroxy-5,8-dimethoxy-2-phenyl-chromone	Estrogen receptor beta	ESR2
MOL012250	7-hydroxy-5,8-dimethoxy-2-phenyl-chromone	Mitogen-activated protein kinase 14	MAPK14
MOL012250	7-hydroxy-5,8-dimethoxy-2-phenyl-chromone	Glycogen synthase kinase-3 beta	GSK3B
MOL012250	7-hydroxy-5,8-dimethoxy-2-phenyl-chromone	Serine/threonine-protein kinase Chk1	CHEK1
MOL012250	7-hydroxy-5,8-dimethoxy-2-phenyl-chromone	Trypsin-1	PRSS1
MOL012250	7-hydroxy-5,8-dimethoxy-2-phenyl-chromone	Nuclear receptor coactivator 1	NCOA1
MOL012251	Chrysin-5-methylether	Nitric oxide synthase, inducible	NOS2
MOL012251	Chrysin-5-methylether	Prostaglandin G/H synthase 1	PTGS1
MOL012251	Chrysin-5-methylether	Androgen receptor	AR
MOL012251	Chrysin-5-methylether	Sodium channel protein type 5 subunit alpha	SCN5A
MOL012251	Chrysin-5-methylether	Prostaglandin G/H synthase 2	PTGS2
MOL012251	Chrysin-5-methylether	Retinoic acid receptor RXR-alpha	RXRA
MOL012251	Chrysin-5-methylether	Alpha-1A adrenergic receptor	ADRA1A
MOL012251	Chrysin-5-methylether	Alpha-1B adrenergic receptor	ADRA1B
MOL012251	Chrysin-5-methylether	Beta-2 adrenergic receptor	ADRB2
MOL012251	Chrysin-5-methylether	Alpha-1D adrenergic receptor	ADRA1D
MOL012251	Chrysin-5-methylether	Sodium-dependent serotonin transporter	SLC6A4
MOL012251	Chrysin-5-methylether	Estrogen receptor beta	ESR2
MOL012251	Chrysin-5-methylether	Amine oxidase [flavin-containing] B	MAOB
MOL012251	Chrysin-5-methylether	Serine/threonine-protein kinase Chk1	CHEK1
MOL012251	Chrysin-5-methylether	Trypsin-1	PRSS1
MOL012251	Chrysin-5-methylether	cAMP-dependent protein kinase inhibitor alpha	PKIA
MOL012252	9,19-cyclolanost-24-en-3-ol	Mineralocorticoid receptor	NR3C2
MOL012254	campesterol	Progesterone receptor	PGR
MOL000953	CLR	Progesterone receptor	PGR
MOL000953	CLR	Mineralocorticoid receptor	NR3C2
MOL000953	CLR	Nuclear receptor coactivator 2	NCOA2
MOL000358	beta-sitosterol	Progesterone receptor	PGR
MOL000358	beta-sitosterol	Nuclear receptor coactivator 2	NCOA2
MOL000358	beta-sitosterol	Prostaglandin G/H synthase 1	PTGS1
MOL000358	beta-sitosterol	Prostaglandin G/H synthase 2	PTGS2
MOL000358	beta-sitosterol	Potassium voltage-gated channel subfamily H member 2	KCNH2
MOL000358	beta-sitosterol	Muscarinic acetylcholine receptor M3	CHRM3
MOL000358	beta-sitosterol	Muscarinic acetylcholine receptor M1	CHRM1
MOL000358	beta-sitosterol	Sodium channel protein type 5 subunit alpha	SCN5A
MOL000358	beta-sitosterol	Muscarinic acetylcholine receptor M4	CHRM4
MOL000358	beta-sitosterol	Alpha-1A adrenergic receptor	ADRA1A
MOL000358	beta-sitosterol	Muscarinic acetylcholine receptor M2	CHRM2
MOL000358	beta-sitosterol	Alpha-1B adrenergic receptor	ADRA1B
MOL000358	beta-sitosterol	Beta-2 adrenergic receptor	ADRB2
MOL000358	beta-sitosterol	Neuronal acetylcholine receptor subunit alpha-2	CHRNA2
MOL000358	beta-sitosterol	Sodium-dependent serotonin transporter	SLC6A4
MOL000358	beta-sitosterol	Mu-type opioid receptor	OPRM1
MOL000358	beta-sitosterol	Gamma-aminobutyric acid receptor subunit alpha-1	GABRA1
MOL000358	beta-sitosterol	Apoptosis regulator Bcl-2	BCL2
MOL000358	beta-sitosterol	Apoptosis regulator BAX	BAX
MOL000358	beta-sitosterol	Caspase-9	CASP9
MOL000358	beta-sitosterol	Transcription factor AP-1	JUN
MOL000358	beta-sitosterol	Caspase-3	CASP3
MOL000358	beta-sitosterol	Caspase-8	CASP8
MOL000358	beta-sitosterol	Protein kinase C alpha type	PRKCA
MOL000358	beta-sitosterol	Serum paraoxonase/arylesterase 1	PON1
MOL000358	beta-sitosterol	Microtubule-associated protein 2	MAP2
MOL012266	rivularin	Nitric oxide synthase, inducible	NOS2
MOL012266	rivularin	Prostaglandin G/H synthase 1	PTGS1
MOL012266	rivularin	Potassium voltage-gated channel subfamily H member 2	KCNH2
MOL012266	rivularin	Androgen receptor	AR
MOL012266	rivularin	Sodium channel protein type 5 subunit alpha	SCN5A
MOL012266	rivularin	Prostaglandin G/H synthase 2	PTGS2
MOL012266	rivularin	Coagulation factor VII	F7
MOL012266	rivularin	Vascular endothelial growth factor receptor 2	KDR
MOL012266	rivularin	Retinoic acid receptor RXR-alpha	RXRA
MOL012266	rivularin	Estrogen receptor beta	ESR2
MOL012266	rivularin	Trypsin-1	PRSS1
MOL012266	rivularin	Nuclear receptor coactivator 2	NCOA2
MOL012266	rivularin	Nuclear receptor coactivator 1	NCOA1
MOL001973	Sitosteryl acetate	Progesterone receptor	PGR
MOL012269	Stigmasta-5,22-dien-3-ol-acetate	Progesterone receptor	PGR
MOL012270	Stigmastan-3,5,22-triene	Progesterone receptor	PGR
MOL000449	Stigmasterol	Progesterone receptor	PGR
MOL000449	Stigmasterol	Mineralocorticoid receptor	NR3C2
MOL000449	Stigmasterol	Nuclear receptor coactivator 2	NCOA2
MOL000449	Stigmasterol	Alcohol dehydrogenase 1C	ADH1C
MOL000449	Stigmasterol	Retinoic acid receptor RXR-alpha	RXRA
MOL000449	Stigmasterol	Nuclear receptor coactivator 1	NCOA1
MOL000449	Stigmasterol	Prostaglandin G/H synthase 1	PTGS1
MOL000449	Stigmasterol	Prostaglandin G/H synthase 2	PTGS2
MOL000449	Stigmasterol	Alpha-2A adrenergic receptor	ADRA2A
MOL000449	Stigmasterol	Sodium-dependent noradrenaline transporter	SLC6A2
MOL000449	Stigmasterol	Sodium-dependent dopamine transporter	SLC6A3
MOL000449	Stigmasterol	Beta-2 adrenergic receptor	ADRB2
MOL000449	Stigmasterol	Aldose reductase	AKR1B1
MOL000449	Stigmasterol	Urokinase-type plasminogen activator	PLAU
MOL000449	Stigmasterol	Leukotriene A-4 hydrolase	LTA4H
MOL000449	Stigmasterol	Amine oxidase [flavin-containing] B	MAOB
MOL000449	Stigmasterol	Amine oxidase [flavin-containing] A	MAOA
MOL000449	Stigmasterol	Chymotrypsinogen B	CTRB1
MOL000449	Stigmasterol	Muscarinic acetylcholine receptor M3	CHRM3
MOL000449	Stigmasterol	Muscarinic acetylcholine receptor M1	CHRM1
MOL000449	Stigmasterol	Beta-1 adrenergic receptor	ADRB1
MOL000449	Stigmasterol	Sodium channel protein type 5 subunit alpha	SCN5A
MOL000449	Stigmasterol	Alpha-1A adrenergic receptor	ADRA1A
MOL000449	Stigmasterol	Muscarinic acetylcholine receptor M2	CHRM2
MOL000449	Stigmasterol	Alpha-1B adrenergic receptor	ADRA1B
MOL000449	Stigmasterol	Gamma-aminobutyric acid receptor subunit alpha-1	GABRA1
MOL000173	wogonin	Nitric oxide synthase, inducible	NOS2
MOL000173	wogonin	Prostaglandin G/H synthase 1	PTGS1
MOL000173	wogonin	Estrogen receptor	ESR1
MOL000173	wogonin	Androgen receptor	AR
MOL000173	wogonin	Sodium channel protein type 5 subunit alpha	SCN5A
MOL000173	wogonin	Peroxisome proliferator activated receptor gamma	PPARG
MOL000173	wogonin	Prostaglandin G/H synthase 2	PTGS2
MOL000173	wogonin	Retinoic acid receptor RXR-alpha	RXRA
MOL000173	wogonin	Mitogen-activated protein kinase 14	MAPK14
MOL000173	wogonin	Glycogen synthase kinase-3 beta	GSK3B
MOL000173	wogonin	Serine/threonine-protein kinase Chk1	CHEK1
MOL000173	wogonin	Trypsin-1	PRSS1
MOL000173	wogonin	Beta-2 adrenergic receptor	ADRB2
MOL000173	wogonin	Gamma-aminobutyric acid receptor subunit alpha-1	GABRA1
MOL000173	wogonin	Transcription factor p65	RELA
MOL000173	wogonin	RAC-alpha serine/threonine-protein kinase	AKT1
MOL000173	wogonin	G1/S-specific cyclin-D1	CCND1
MOL000173	wogonin	Apoptosis regulator Bcl-2	BCL2
MOL000173	wogonin	Cyclin-dependent kinase inhibitor 1	CDKN1A
MOL000173	wogonin	Eukaryotic translation initiation factor 6	EIF6
MOL000173	wogonin	Apoptosis regulator BAX	BAX
MOL000173	wogonin	Caspase-9	CASP9
MOL000173	wogonin	Vascular endothelial growth factor receptor 2	KDR
MOL000173	wogonin	Tumor necrosis factor	TNFSF15
MOL000173	wogonin	Transcription factor AP-1	JUN
MOL000173	wogonin	Interleukin-6	IL6
MOL000173	wogonin	Activator of 90 kDa heat shock protein ATPase homolog 1	AHSA1
MOL000173	wogonin	Caspase-3	CASP3
MOL000173	wogonin	Cellular tumor antigen p53	TP63
MOL000173	wogonin	Bcl-2-binding component 3	BBC3
MOL000173	wogonin	Telomerase protein component 1	TEP1
MOL000173	wogonin	Interstitial collagenase	MMP1
MOL000173	wogonin	C-C motif chemokine 2	CCL2
MOL000173	wogonin	Protein kinase C delta type	PRKCD
MOL000173	wogonin	Prostaglandin E2 receptor EP3 subtype	PTGER3
MOL000173	wogonin	Fibronectin	FN1
MOL000173	wogonin	Interleukin-8	CXCL8
MOL000173	wogonin	Induced myeloid leukemia cell differentiation protein Mcl-1	MCL1
MOL001735	Dinatin	Nitric oxide synthase, inducible	NOS2
MOL001735	Dinatin	Prostaglandin G/H synthase 1	PTGS1
MOL001735	Dinatin	Prostaglandin G/H synthase 2	PTGS2
MOL001735	Dinatin	Trypsin-1	PRSS1
MOL001735	Dinatin	Nuclear receptor coactivator 2	NCOA2
MOL001735	Dinatin	Nuclear receptor coactivator 1	NCOA1
MOL001735	Dinatin	Acetylcholinesterase	ACHE
MOL001735	Dinatin	Rhodopsin	RHO
MOL001755	24-Ethylcholest-4-en-3-one	Progesterone receptor	PGR
MOL001755	24-Ethylcholest-4-en-3-one	Mineralocorticoid receptor	NR3C2
MOL002714	baicalein	Prostaglandin G/H synthase 1	PTGS1
MOL002714	baicalein	Androgen receptor	AR
MOL002714	baicalein	Prostaglandin G/H synthase 2	PTGS2
MOL002714	baicalein	Trypsin-1	PRSS1
MOL002714	baicalein	Nuclear receptor coactivator 2	NCOA2
MOL002714	baicalein	Nuclear receptor coactivator 1	NCOA1
MOL002714	baicalein	Transcription factor p65	RELA
MOL002714	baicalein	RAC-alpha serine/threonine-protein kinase	AKT1
MOL002714	baicalein	Vascular endothelial growth factor A	VEGFA
MOL002714	baicalein	Apoptosis regulator Bcl-2	BCL2
MOL002714	baicalein	Proto-oncogene c-Fos	FOS
MOL002714	baicalein	Apoptosis regulator BAX	BAX
MOL002714	baicalein	Matrix metalloproteinase-9	MMP9
MOL002714	baicalein	Caspase-3	CASP3
MOL002714	baicalein	Cellular tumor antigen p53	TP63
MOL002714	baicalein	Hypoxia-inducible factor 1-alpha	HIF1A
MOL002714	baicalein	Fos-related antigen 1	FOSL1
MOL002714	baicalein	Fos-related antigen 2	FOSL2
MOL002714	baicalein	G2/mitotic-specific cyclin-B1	CCNB1
MOL002714	baicalein	Myeloperoxidase	MPO
MOL002714	baicalein	Aryl hydrocarbon receptor	AHR
MOL002714	baicalein	Insulin-like growth factor II	IGF2
MOL002714	baicalein	Cytochrome c	CYCS
MOL002714	baicalein	Arachidonate 12-lipoxygenase, 12S-type	ALOX12
MOL002714	baicalein	Nuclear factor of activated T-cells, cytoplasmic 1	NFATC1
MOL002714	baicalein	Tudor domain-containing protein 7	TDRD7
MOL002714	baicalein	Egl nine homolog 1	EGLN1
MOL002714	baicalein	NADPH oxidase 5	NOX5
MOL002714	baicalein	Apolipoprotein D	APOD
MOL002915	Salvigenin	Nitric oxide synthase, inducible	NOS2
MOL002915	Salvigenin	Prostaglandin G/H synthase 1	PTGS1
MOL002915	Salvigenin	Sodium channel protein type 5 subunit alpha	SCN5A
MOL002915	Salvigenin	Prostaglandin G/H synthase 2	PTGS2
MOL002915	Salvigenin	Retinoic acid receptor RXR-alpha	RXRA
MOL002915	Salvigenin	Acetylcholinesterase	ACHE
MOL002915	Salvigenin	Alpha-1B adrenergic receptor	ADRA1B
MOL002915	Salvigenin	Beta-2 adrenergic receptor	ADRB2
MOL002915	Salvigenin	Trypsin-1	PRSS1
MOL002915	Salvigenin	Nuclear receptor coactivator 2	NCOA2
MOL002915	Salvigenin	Coagulation factor VII	F7
MOL002931	scutellarin	Bcl-2-like protein 1	BCL2L1
MOL002931	scutellarin	Activator of 90 kDa heat shock protein ATPase homolog 1	AHSA1
MOL002931	scutellarin	Caspase-3	CASP3
MOL002931	scutellarin	Protein kinase C gamma type	PRKCG
MOL000351	Rhamnazin	Nitric oxide synthase, inducible	NOS2
MOL000351	Rhamnazin	Prostaglandin G/H synthase 1	PTGS1
MOL000351	Rhamnazin	Estrogen receptor	ESR1
MOL000351	Rhamnazin	Androgen receptor	AR
MOL000351	Rhamnazin	Sodium channel protein type 5 subunit alpha	SCN5A
MOL000351	Rhamnazin	Peroxisome proliferator activated receptor gamma	PPARG
MOL000351	Rhamnazin	Prostaglandin G/H synthase 2	PTGS2
MOL000351	Rhamnazin	Estrogen receptor beta	ESR2
MOL000351	Rhamnazin	Mitogen-activated protein kinase 14	MAPK14
MOL000351	Rhamnazin	Glycogen synthase kinase-3 beta	GSK3B
MOL000351	Rhamnazin	Trypsin-1	PRSS1
MOL000351	Rhamnazin	Cyclin-A2	CCNA2
MOL000351	Rhamnazin	Nuclear receptor coactivator 2	NCOA2
MOL000351	Rhamnazin	Peroxisome proliferator activated receptor delta	PPARD
MOL000351	Rhamnazin	Serine/threonine-protein kinase Chk1	CHEK1
MOL000359	sitosterol	Progesterone receptor	PGR
MOL000359	sitosterol	Nuclear receptor coactivator 2	NCOA2
MOL000359	sitosterol	Mineralocorticoid receptor	NR3C2
MOL005190	eriodictyol	Prostaglandin G/H synthase 1	PTGS1
MOL005190	eriodictyol	Prostaglandin G/H synthase 2	PTGS2
MOL005190	eriodictyol	Nuclear receptor coactivator 2	NCOA2
MOL005190	eriodictyol	Heme oxygenase 1	HMOX1
MOL005190	eriodictyol	Nuclear factor erythroid 2-related factor 2	NFE2L2
MOL005190	eriodictyol	NAD(P)H dehydrogenase [quinone] 1	NQO1
MOL005869	daucostero_qt	Progesterone receptor	PGR
MOL005869	daucostero_qt	Nuclear receptor coactivator 2	NCOA2
MOL000006	luteolin	Prostaglandin G/H synthase 1	PTGS1
MOL000006	luteolin	Androgen receptor	AR
MOL000006	luteolin	Prostaglandin G/H synthase 2	PTGS2
MOL000006	luteolin	Trypsin-1	PRSS1
MOL000006	luteolin	Nuclear receptor coactivator 2	NCOA2
MOL000006	luteolin	Transcription factor p65	RELA
MOL000006	luteolin	Epidermal growth factor receptor	EGFR
MOL000006	luteolin	RAC-alpha serine/threonine-protein kinase	AKT1
MOL000006	luteolin	Vascular endothelial growth factor A	VEGFA
MOL000006	luteolin	G1/S-specific cyclin-D1	CCND1
MOL000006	luteolin	Bcl-2-like protein 1	BCL2L1
MOL000006	luteolin	Cyclin-dependent kinase inhibitor 1	CDKN1A
MOL000006	luteolin	Caspase-9	CASP9
MOL000006	luteolin	72 kDa type IV collagenase	MMP2
MOL000006	luteolin	Matrix metalloproteinase-9	MMP9
MOL000006	luteolin	Mitogen-activated protein kinase 1	MAPK1
MOL000006	luteolin	Interleukin-10	IL10
MOL000006	luteolin	Retinoblastoma-associated protein	RB1
MOL000006	luteolin	Tumor necrosis factor	TNFSF15
MOL000006	luteolin	Transcription factor AP-1	JUN
MOL000006	luteolin	Interleukin-6	IL6
MOL000006	luteolin	Caspase-3	CASP3
MOL000006	luteolin	Cellular tumor antigen p53	TP63
MOL000006	luteolin	NF-kappa-B inhibitor alpha	NFKBIA
MOL000006	luteolin	DNA topoisomerase 1	TOP1
MOL000006	luteolin	E3 ubiquitin-protein ligase Mdm2	MDM2
MOL000006	luteolin	Amyloid beta A4 protein	APP
MOL000006	luteolin	Interstitial collagenase	MMP1
MOL000006	luteolin	Proliferating cell nuclear antigen	PCNA
MOL000006	luteolin	Receptor tyrosine-protein kinase erbB-2	ERBB2
MOL000006	luteolin	Peroxisome proliferator-activated receptor gamma	PPARG
MOL000006	luteolin	Heme oxygenase 1	HMOX1
MOL000006	luteolin	Caspase-7	CASP7
MOL000006	luteolin	Intercellular adhesion molecule 1	ICAM1
MOL000006	luteolin	Induced myeloid leukemia cell differentiation protein Mcl-1	MCL1
MOL000006	luteolin	Baculoviral IAP repeat-containing protein 5	BIRC5
MOL000006	luteolin	Interleukin-2	IL2
MOL000006	luteolin	G2/mitotic-specific cyclin-B1	CCNB1
MOL000006	luteolin	Tyrosinase	TYR
MOL000006	luteolin	Interferon gamma	IFNG
MOL000006	luteolin	Interleukin-4	IL4
MOL000006	luteolin	DNA topoisomerase 2-alpha	TOP2A
MOL000006	luteolin	Glutathione S-transferase P	GSTP1
MOL000006	luteolin	Solute carrier family 2, facilitated glucose transporter member 4	SLC2A4
MOL000006	luteolin	Insulin receptor	INSR
MOL000006	luteolin	CD40 ligand	CD40LG
MOL000006	luteolin	Prostaglandin E synthase	PTGES
MOL000006	luteolin	Kinetochore protein Nuf2	NUF2
MOL000006	luteolin	Adenylate cyclase type 2	ADCY2
MOL000006	luteolin	Hepatocyte growth factor receptor	MET
MOL008206	Moslosooflavone	Nitric oxide synthase, inducible	NOS2
MOL008206	Moslosooflavone	Prostaglandin G/H synthase 1	PTGS1
MOL008206	Moslosooflavone	Androgen receptor	AR
MOL008206	Moslosooflavone	Sodium channel protein type 5 subunit alpha	SCN5A
MOL008206	Moslosooflavone	Peroxisome proliferator activated receptor gamma	PPARG
MOL008206	Moslosooflavone	Prostaglandin G/H synthase 2	PTGS2
MOL008206	Moslosooflavone	Retinoic acid receptor RXR-alpha	RXRA
MOL008206	Moslosooflavone	Estrogen receptor beta	ESR2
MOL008206	Moslosooflavone	Gamma-aminobutyric acid receptor subunit alpha-1	GABRA1
MOL008206	Moslosooflavone	Mitogen-activated protein kinase 14	MAPK14
MOL008206	Moslosooflavone	Glycogen synthase kinase-3 beta	GSK3B
MOL008206	Moslosooflavone	Serine/threonine-protein kinase Chk1	CHEK1
MOL008206	Moslosooflavone	Trypsin-1	PRSS1
MOL008206	Moslosooflavone	Nuclear receptor coactivator 1	NCOA1
MOL008206	Moslosooflavone	Alpha-1B adrenergic receptor	ADRA1B
MOL008206	Moslosooflavone	Beta-2 adrenergic receptor	ADRB2
MOL000098	quercetin	Prostaglandin G/H synthase 1	PTGS1
MOL000098	quercetin	Androgen receptor	AR
MOL000098	quercetin	Peroxisome proliferator activated receptor gamma	PPARG
MOL000098	quercetin	Prostaglandin G/H synthase 2	PTGS2
MOL000098	quercetin	Nuclear receptor coactivator 2	NCOA2
MOL000098	quercetin	Aldose reductase	AKR1B1
MOL000098	quercetin	Trypsin-1	PRSS1
MOL000098	quercetin	Potassium voltage-gated channel subfamily H member 2	KCNH2
MOL000098	quercetin	Sodium channel protein type 5 subunit alpha	SCN5A
MOL000098	quercetin	Beta-2 adrenergic receptor	ADRB2
MOL000098	quercetin	Stromelysin-1	MMP3
MOL000098	quercetin	Coagulation factor VII	F7
MOL000098	quercetin	Retinoic acid receptor RXR-alpha	RXRA
MOL000098	quercetin	Acetylcholinesterase	ACHE
MOL000098	quercetin	Gamma-aminobutyric acid receptor subunit alpha-1	GABRA1
MOL000098	quercetin	Amine oxidase [flavin-containing] B	MAOB
MOL000098	quercetin	Transcription factor p65	RELA
MOL000098	quercetin	Epidermal growth factor receptor	EGFR
MOL000098	quercetin	RAC-alpha serine/threonine-protein kinase	AKT1
MOL000098	quercetin	Vascular endothelial growth factor A	VEGFA
MOL000098	quercetin	G1/S-specific cyclin-D1	CCND1
MOL000098	quercetin	Apoptosis regulator Bcl-2	BCL2
MOL000098	quercetin	Bcl-2-like protein 1	BCL2L1
MOL000098	quercetin	Proto-oncogene c-Fos	FOS
MOL000098	quercetin	Cyclin-dependent kinase inhibitor 1	CDKN1A
MOL000098	quercetin	Eukaryotic translation initiation factor 6	EIF6
MOL000098	quercetin	Apoptosis regulator BAX	BAX
MOL000098	quercetin	Caspase-9	CASP9
MOL000098	quercetin	Urokinase-type plasminogen activator	PLAU
MOL000098	quercetin	72 kDa type IV collagenase	MMP2
MOL000098	quercetin	Matrix metalloproteinase-9	MMP9
MOL000098	quercetin	Mitogen-activated protein kinase 1	MAPK1
MOL000098	quercetin	Interleukin-10	IL10
MOL000098	quercetin	Pro-epidermal growth factor	EGF
MOL000098	quercetin	Retinoblastoma-associated protein	RB1
MOL000098	quercetin	Tumor necrosis factor	TNFSF15
MOL000098	quercetin	Transcription factor AP-1	JUN
MOL000098	quercetin	Interleukin-6	IL6
MOL000098	quercetin	Activator of 90 kDa heat shock protein ATPase homolog 1	AHSA1
MOL000098	quercetin	Caspase-3	CASP3
MOL000098	quercetin	Cellular tumor antigen p53	TP63
MOL000098	quercetin	ETS domain-containing protein Elk-1	ELK1
MOL000098	quercetin	NF-kappa-B inhibitor alpha	NFKBIA
MOL000098	quercetin	NADPH--cytochrome P450 reductase	POR
MOL000098	quercetin	Ornithine decarboxylase	ODC1
MOL000098	quercetin	Caspase-8	CASP8
MOL000098	quercetin	DNA topoisomerase 1	TOP1
MOL000098	quercetin	RAF proto-oncogene serine/threonine-protein kinase	RAF1
MOL000098	quercetin	Superoxide dismutase [Cu-Zn]	SOD1
MOL000098	quercetin	Protein kinase C alpha type	PRKCA
MOL000098	quercetin	Interstitial collagenase	MMP1
MOL000098	quercetin	Hypoxia-inducible factor 1-alpha	HIF1A
MOL000098	quercetin	Signal transducer and activator of transcription 1-alpha/beta	STAT1
MOL000098	quercetin	Protein CBFA2T1	RUNX1T1
MOL000098	quercetin	Receptor tyrosine-protein kinase erbB-2	ERBB2
MOL000098	quercetin	Peroxisome proliferator-activated receptor gamma	PPARG
MOL000098	quercetin	Acetyl-CoA carboxylase 1	ACACA
MOL000098	quercetin	Heme oxygenase 1	HMOX1
MOL000098	quercetin	Cytochrome P450 3A4	CYP3A4
MOL000098	quercetin	Cytochrome P450 1A2	CYP1A2
MOL000098	quercetin	Caveolin-1	CAV1
MOL000098	quercetin	Myc proto-oncogene protein	MYC
MOL000098	quercetin	Tissue factor	F3
MOL000098	quercetin	Gap junction alpha-1 protein	GJA1
MOL000098	quercetin	Cytochrome P450 1A1	CYP1A1
MOL000098	quercetin	Intercellular adhesion molecule 1	ICAM1
MOL000098	quercetin	Interleukin-1 beta	IL1B
MOL000098	quercetin	C-C motif chemokine 2	CCL2
MOL000098	quercetin	E-selectin	SELE
MOL000098	quercetin	Vascular cell adhesion protein 1	VCAM1
MOL000098	quercetin	Prostaglandin E2 receptor EP3 subtype	PTGER3
MOL000098	quercetin	Interleukin-8	CXCL8
MOL000098	quercetin	Protein kinase C beta type	PRKCB
MOL000098	quercetin	Baculoviral IAP repeat-containing protein 5	BIRC5
MOL000098	quercetin	Dual oxidase 2	DUOX2
MOL000098	quercetin	Nitric oxide synthase, endothelial	NOS3
MOL000098	quercetin	Heat shock protein beta-1	HSPB1
MOL000098	quercetin	Estrogen sulfotransferase	SULT1E1
MOL000098	quercetin	Maltase-glucoamylase, intestinal	MGAM
MOL000098	quercetin	Interleukin-2	IL2
MOL000098	quercetin	Nuclear receptor subfamily 1 group I member 2	NR1I2
MOL000098	quercetin	Cytochrome P450 1B1	CYP1B1
MOL000098	quercetin	G2/mitotic-specific cyclin-B1	CCNB1
MOL000098	quercetin	Tissue-type plasminogen activator	PLAT
MOL000098	quercetin	Thrombomodulin	THBD
MOL000098	quercetin	Plasminogen activator inhibitor 1	SERPINE1
MOL000098	quercetin	Collagen alpha-1(I) chain	COL1A1
MOL000098	quercetin	Interferon gamma	IFNG
MOL000098	quercetin	Arachidonate 5-lipoxygenase	ALOX5
MOL000098	quercetin	Interleukin-1 alpha	IL1A
MOL000098	quercetin	Myeloperoxidase	MPO
MOL000098	quercetin	DNA topoisomerase 2-alpha	TOP2A
MOL000098	quercetin	Neutrophil cytosol factor 1	NCF1
MOL000098	quercetin	ATP-binding cassette sub-family G member 2	ABCG2
MOL000098	quercetin	Hyaluronan synthase 2	HAS2
MOL000098	quercetin	Glutathione S-transferase P	GSTP1
MOL000098	quercetin	Nuclear factor erythroid 2-related factor 2	NFE2L2
MOL000098	quercetin	NAD(P)H dehydrogenase [quinone] 1	NQO1
MOL000098	quercetin	Poly [ADP-ribose] polymerase 1	PARP1
MOL000098	quercetin	Aryl hydrocarbon receptor	AHR
MOL000098	quercetin	26S proteasome non-ATPase regulatory subunit 3	PSMD3
MOL000098	quercetin	Solute carrier family 2, facilitated glucose transporter member 4	SLC2A4
MOL000098	quercetin	Collagen alpha-1(III) chain	COL3A1
MOL000098	quercetin	C-X-C motif chemokine 11	CXCL11
MOL000098	quercetin	C-X-C motif chemokine 2	CXCL2
MOL000098	quercetin	DDB1- and CUL4-associated factor 5	DCAF5
MOL000098	quercetin	Nuclear receptor subfamily 1 group I member 3	NR1I3
MOL000098	quercetin	Serine/threonine-protein kinase Chk2	CHEK2
MOL000098	quercetin	Insulin receptor	INSR
MOL000098	quercetin	Claudin-4	CLDN4
MOL000098	quercetin	Peroxisome proliferator-activated receptor alpha	PPARA
MOL000098	quercetin	Peroxisome proliferator-activated receptor delta	PPARD
MOL000098	quercetin	Heat shock factor protein 1	HSF1
MOL000098	quercetin	C-reactive protein	CRP
MOL000098	quercetin	C-X-C motif chemokine 10	CXCL10
MOL000098	quercetin	Inhibitor of nuclear factor kappa-B kinase subunit alpha	CHUK
MOL000098	quercetin	Osteopontin	SPP1
MOL000098	quercetin	Runt-related transcription factor 2	RUNX2
MOL000098	quercetin	Ras association domain-containing protein 1	RASSF1
MOL000098	quercetin	Transcription factor E2F1	E2F1
MOL000098	quercetin	Transcription factor E2F2	E2F2
MOL000098	quercetin	Prostatic acid phosphatase	ACPP
MOL000098	quercetin	Cathepsin D	CTSD
MOL000098	quercetin	Insulin-like growth factor-binding protein 3	IGFBP3
MOL000098	quercetin	Insulin-like growth factor II	IGF2
MOL000098	quercetin	CD40 ligand	CD40LG
MOL000098	quercetin	Interferon regulatory factor 1	IRF1
MOL000098	quercetin	Receptor tyrosine-protein kinase erbB-3	ERBB3
MOL000098	quercetin	Serum paraoxonase/arylesterase 1	PON1
MOL000098	quercetin	Type I iodothyronine deiodinase	DIO1
MOL000098	quercetin	Procollagen C-endopeptidase enhancer 1	PCOLCE
MOL000098	quercetin	Puromycin-sensitive aminopeptidase	NPEPPS
MOL000098	quercetin	Hexokinase-2	HK2
MOL000098	quercetin	Ras GTPase-activating protein 1	RASA1
MOL000098	quercetin	Glutathione S-transferase Mu 1	GSTM1
MOL000098	quercetin	Glutathione S-transferase Mu 2	GSTM2
