# Supplementary material for: Network pharmacology-based strategy to investigate the active ingredients and molecular mechanisms of Scutellaria Barbata D. Don against radiation pneumonitis
Source: Medicine (Baltimore). 2021 Nov 24;100(47):e27957. doi: 10.1097/MD.0000000000027957 (PMC8615305; doi:10.1097/MD.0000000000027957)
Supplement: Supplemental Digital Content [file medi-100-e27957-s002.txt]

TP53
IL6
AKT1
STAT3
IFNG
EGF
TERT
ATM
TNF
CDH1
TERC
MIR21
FASLG
SFTPC
SFTPB
LIG4
TGFB1
IL10
DCLRE1C
PDGFB
TOP2A
ABCA3
RAD51
VEGFA
EGFR
TLR2
MUC1
CXCL8
SOD2
MIR142
ALB
SMAD4
MIR214
IL2
IL1B
MIR140
FOXP3
FGF2
SFTPA2
MIR34C
SFTPD
BRCA1
WT1
CSF2
CCL2
SOD1
OGG1
MIRLET7D
MMP9
CSF3
MPO
RTEL1
CD4
PTEN
CRP
IL4
MAPK8
MIR130A
CXCR4
IL1A
CCND1
MMP2
TLR4
IL17A
CCR6
CD8A
ERBB2
FN1
MTOR
RAG1
TINF2
PARN
CAT
CDKN1A
AIRE
BRCA2
LPP
CXCR3
SERPINE1
IL18
ELANE
MMP1
CXCL12
FHIT
XRCC1
KMT2A
BMP6
CCL3
KRAS
IL13
IL2RA
SFTPA1
SELL
CYCS
JAK3
TLR9
MUC5B
HGF
CCL5
FGF7
HTRA1
SPP1
PARP1
SERPINA3
MECOM
MIR199A1
GAPDH
ICAM1
IL15
CD80
SMAD3
DSP
STAT1
PTPRC
CYP17A1
CD34
TIMP1
MAPK1
PTGS2
MIR196A1
STN1
CAV1
CD40LG
PRF1
NOS2
CXCL5
GSTP1
MT-CO1
SETBP1
PDCD1
GSTM1
FAS
MMP7
IL3
SNAI1
ITGAL
CXCL1
CHAT
TNC
CXCL2
INS
HIF1A
THBD
ICOSLG
XRCC3
ALOX5
TGFBR1
MIR125A
KRT18
HSPA5
HP
CXCL10
CTLA4
GRP
MAPK14
PRDM10
ZAP70
VCAM1
APEX1
MIR338
ACE
S100A4
SELE
SCGB1A1
SMAD2
HMGB1
ELN
PECAM1
CCL22
ITGAM
ACTC1
PLG
CD79A
TLR3
IL1R1
CDC25C
RHOA
CCN2
SPARC
LOX
ELMOD2
MIR423
HDAC9
CCR4
CD1A
IL1RN
HSPB1
MYD88
POMC
SMAD7
EDN1
PPARG
TYMP
ABL1
GAP43
CCR7
B2M
CCL17
ENPP2
THY1
FCER2
CXCR2
CD1E
POSTN
CSF1
GSN
F2
KLK3
PLCG2
PDGFA
IFNA1
SHC1
CXCL9
RAC1
CD274
STAT5B
MTUS1
SLPI
PIK3CG
GSTT1
CCL18
TNFRSF1B
SULT1A1
CXCR1
COL1A1
PIK3C2A
TPO
TOP1
MTHFR
CR1
ALK
CSF1R
PLAT
NQO1
CALB2
IFNA2
STAT5A
MMP12
MIR708
EPO
CCL4
DKC1
TNFSF13B
TG
ITGAX
IGF1
MIR150
F3
NR5A1
MIR29A
IL9
CD86
WRAP53
CCN4
LTF
IGFBP5
CD28
SP110
CHI3L1
MIR409
TH
CASP1
IL5
ACTA2
HLA-DRB1
DDR1
NFKBIA
TLR5
AGT
HRH2
APP
GREM1
MSLN
LPAR1
NHP2
AGER
LIN28B
NOP10
THPO
TTR
CCR5
PDGFRB
CALR
OXT
TSHR
SERPINH1
GZMB
HMOX1
IL10RA
LOXL2
TLR6
NOS3
HLA-B
AGTR2
ENTPD1
MYOM2
LAMC2
NKX2-1
HSPA4
CYP1A2
MMP8
RAG2
PLAU
VIM
IGHE
BMP2
TAC1
KCNQ2
CCK
ATP11A
GPT
MT-CYB
TNFRSF4
HNRNPA2B1
ENO2
GAD2
CYP11A1
DHFR
SERPINA1
ADA
IL11
FOXM1
BMP4
HLA-DQB1
TNFRSF1A
HNRNPC
TLR10
FOXP2
LTA
SST
CD36
MIF
SHH
GPI
DPP9
SCGB1D1
IL2RB
ANGPT2
AIM2
IL6R
EVPL
AGTR1
NOD2
PI3
HNRNPDL
PTPN22
KCNMA1
IL7R
PRDM16
SOD3
FARSB
MME
SELP
PTPRU
CD40
GNRH1
TLR1
MAPK10
CFTR
TRPV1
FLNC
CASR
TLR8
CCL20
CYBB
HLA-DQA1
NEIL1
TBX21
CYP21A2
SYNE1
HECTD4
ITGA2
EPHX1
HSP90B1
SNCA
HSPD1
NRP1
PTX3
IL12B
NOX4
PPARA
CBLB
IL12RB1
SLC11A1
KCNQ3
IL4R
RAP1A
ITGAE
TGFB2
DDC
KCNA2
EPX
EZR
IFIH1
HHAT
MAGEH1
FAM210B
NOX1
LRBA
CD7
TGFB3
PPARD
FGF10
COL3A1
CYBA
IL33
NR3C1
ACP3
PSMB8
ANGPT1
CTSB
CTSC
LY75
TGIF1
ITGB6
CTSK
G6PD
LIF
IL16
NCF4
NCF1
NCF2
MAP2K6
CCR2
ITGAV
MUC5AC
TOLLIP
IFNAR2
CGB5
CTC1
SLC22A4
ITCH
ATG16L2
RPS6
GGT1
COL1A2
CGB3
FCGR3A
TNFRSF8
CD209
SLC17A5
IDO1
OSM
NEU1
IL12A
CPVL
ITGA4
DEFA1
GAD1
CTAG2
CNNM3
OXA1L
CPQ
DNM1L
ACP1
IFNAR1
HAVCR2
IL5RA
IL10RB
PRTN3
RAC2
NPPB
HARS1
SLC66A1
LBP
ASAH2
NEU3
PTPN6
CDH11
TXNRD2
F5
CD14
PABPN1
CD27
CD70
HBG2
NOX5
EGR3
NT5E
TAP1
FCGR2A
CCL7
IRF9
CLPB
HM13
MBL2
WARS1
FSTL1
LACTB
HMGCR
F2R
GUSB
ALPG
PSMB9
S100A9
RNASE3
CHKB
MGAT1
NR0B2
KCNK6
DUOX2
IL1RAPL2
DUOX1
SH2D1A
RMRP
CHTOP
KCNN4
OTC
TPH1
MAPKAPK2
FGA
IDUA
HSPE1
KCNJ11
FPR1
PTS
KCNQ5
CFP
KCNN3
TNFRSF18
NCF1C
CTSG
PPL
NLRP3
DDX58
MYH2
SLC25A6
IL1RL1
SSTR4
TNFSF8
CCL8
TNFRSF25
STX11
KCNK4
PRDM5
CD83
FIP1L1
FAIM2
STC1
CD207
WFDC2
CAMP
SERPINF2
EPPIN
AKR1A1
NLRP12
CTSH
DEFB1
WAS
FOXF1
UCP2
SERPINB1
CCR1
MYBPC1
GBF1
BLMH
UROS
GZMA
CD180
MNRI
PARTICL
NHEJ1
XLF
XRRA1
UVRAG
RSCIS
