# Supplementary material for: Network pharmacology-based strategy to investigate the active ingredients and molecular mechanisms of Scutellaria Barbata D. Don against radiation pneumonitis
Source: Medicine (Baltimore). 2021 Nov 24;100(47):e27957. doi: 10.1097/MD.0000000000027957 (PMC8615305; doi:10.1097/MD.0000000000027957)
Supplement: Supplemental Digital Content [file medi-100-e27957-s003.txt]

PTGS2
NR3C1
NOS2
PPARG
MAPK14
PLAU
AKT1
CCND1
CDKN1A
IL6
MMP1
CCL2
FN1
CXCL8
VEGFA
MMP9
HIF1A
MPO
CYCS
NOX5
PPARD
HMOX1
NQO1
EGFR
MMP2
MAPK1
IL10
NFKBIA
TOP1
APP
ERBB2
ICAM1
IL2
IFNG
IL4
TOP2A
GSTP1
CD40LG
EGF
SOD1
STAT1
CYP1A2
CAV1
F3
IL1B
SELE
VCAM1
DUOX2
NOS3
HSPB1
PLAT
THBD
SERPINE1
COL1A1
ALOX5
IL1A
NCF1
PARP1
COL3A1
CXCL2
PPARA
CRP
CXCL10
SPP1
GSTM1
