# Supplementary material for: Network pharmacology-based strategy to investigate the active ingredients and molecular mechanisms of Scutellaria Barbata D. Don against radiation pneumonitis
Source: Medicine (Baltimore). 2021 Nov 24;100(47):e27957. doi: 10.1097/MD.0000000000027957 (PMC8615305; doi:10.1097/MD.0000000000027957)
Supplement: Supplemental Digital Content [file medi-100-e27957-s004.xls]

ID	Description	GeneRatio	BgRatio	pvalue	p.adjust	qvalue	geneID	Count
GO:0005125	cytokine activity	14/65	220/17697	4.84440554569188e-14	1.2547010363342e-11	6.7311740213824e-12	IL6/CCL2/CXCL8/VEGFA/IL10/IL2/IFNG/IL4/CD40LG/IL1B/IL1A/CXCL2/CXCL10/SPP1	14
GO:0005126	cytokine receptor binding	14/65	286/17697	1.75976094355525e-12	2.27889042190405e-10	1.22257076078575e-10	IL6/CCL2/CXCL8/VEGFA/IL10/IL2/IFNG/IL4/CD40LG/STAT1/IL1B/IL1A/CXCL2/CXCL10	14
GO:0048018	receptor ligand activity	15/65	482/17697	1.61150763333422e-10	1.39126825677854e-08	7.46382482807428e-09	IL6/CCL2/CXCL8/VEGFA/IL10/IL2/IFNG/IL4/CD40LG/EGF/IL1B/IL1A/CXCL2/CXCL10/SPP1	15
GO:0070851	growth factor receptor binding	9/65	134/17697	1.3934412489006e-09	7.7115035414048e-08	4.13703908744334e-08	IL6/VEGFA/IL10/APP/IL2/IL4/EGF/IL1B/IL1A	9
GO:0020037	heme binding	9/65	135/17697	1.48870724737544e-09	7.7115035414048e-08	4.13703908744334e-08	PTGS2/NOS2/MPO/CYCS/NOX5/HMOX1/CYP1A2/DUOX2/NOS3	9
GO:0046906	tetrapyrrole binding	9/65	145/17697	2.80553934412369e-09	1.21105781688006e-07	6.49703848112856e-08	PTGS2/NOS2/MPO/CYCS/NOX5/HMOX1/CYP1A2/DUOX2/NOS3	9
GO:0019902	phosphatase binding	9/65	185/17697	2.3696015675186e-08	8.7675257998188e-07	4.70357002875872e-07	PPARG/MAPK14/AKT1/EGFR/MAPK1/ERBB2/SOD1/STAT1/PPARA	9
GO:0005178	integrin binding	7/65	132/17697	5.31755283477196e-07	1.72155773025742e-05	9.2357496603934e-06	FN1/EGFR/ICAM1/IL1B/VCAM1/COL3A1/SPP1	7
GO:0016209	antioxidant activity	6/65	86/17697	7.24607580274639e-07	2.05108637904718e-05	1.10035928483734e-05	PTGS2/MPO/NQO1/GSTP1/SOD1/DUOX2	6
GO:0019903	protein phosphatase binding	7/65	140/17697	7.91925242875359e-07	2.05108637904718e-05	1.10035928483734e-05	PPARG/MAPK14/AKT1/EGFR/ERBB2/SOD1/STAT1	7
GO:0016651	oxidoreductase activity, acting on NAD(P)H	6/65	107/17697	2.6230069905149e-06	6.17598918675781e-05	3.31327198801882e-05	NOS2/NOX5/NQO1/DUOX2/NOS3/NCF1	6
GO:0042379	chemokine receptor binding	5/65	66/17697	4.29725407268346e-06	9.27490670687514e-05	4.97576787363348e-05	CCL2/CXCL8/STAT1/CXCL2/CXCL10	5
GO:0016175	superoxide-generating NADPH oxidase activity	3/65	12/17697	1.0161343457221e-05	0.000196235197338139	0.00010527553769004	NOX5/DUOX2/NCF1	3
GO:0019207	kinase regulator activity	7/65	207/17697	1.06073079642237e-05	0.000196235197338139	0.00010527553769004	CCND1/CDKN1A/IL2/GSTP1/EGF/HSPB1/CXCL10	7
GO:0016653	oxidoreductase activity, acting on NAD(P)H, heme protein as acceptor	3/65	13/17697	1.31750720969613e-05	0.000227489578207531	0.000122042773108694	NOS2/NQO1/NOS3	3
GO:0004879	nuclear receptor activity	4/65	47/17697	2.62530899367997e-05	0.000380386131239953	0.000204068154129948	NR3C1/PPARG/PPARD/PPARA	4
GO:0098531	transcription factor activity, direct ligand regulated sequence-specific DNA binding	4/65	47/17697	2.62530899367997e-05	0.000380386131239953	0.000204068154129948	NR3C1/PPARG/PPARD/PPARA	4
GO:0004252	serine-type endopeptidase activity	6/65	160/17697	2.6436101785016e-05	0.000380386131239953	0.000204068154129948	PLAU/MMP1/MMP9/MMP2/F3/PLAT	6
GO:0008083	growth factor activity	6/65	163/17697	2.93527056953524e-05	0.000382508720698768	0.000205206873124314	IL6/VEGFA/IL10/IL2/IL4/EGF	6
GO:0050664	oxidoreductase activity, acting on NAD(P)H, oxygen as acceptor	3/65	17/17697	3.09978418312188e-05	0.000382508720698768	0.000205206873124314	NOX5/DUOX2/NCF1	3
GO:0008009	chemokine activity	4/65	49/17697	3.10142205971974e-05	0.000382508720698768	0.000205206873124314	CCL2/CXCL8/CXCL2/CXCL10	4
GO:1901681	sulfur compound binding	7/65	250/17697	3.57647109012103e-05	0.000421048187427885	0.000225882384639223	FN1/VEGFA/MPO/APP/GSTP1/CXCL10/GSTM1	7
GO:0004601	peroxidase activity	4/65	52/17697	3.93025380722139e-05	0.000442580754813191	0.000237434097278363	PTGS2/MPO/GSTP1/DUOX2	4
GO:0003707	steroid hormone receptor activity	4/65	56/17697	5.273756380419e-05	0.000541968046039498	0.000290753026121576	NR3C1/PPARG/PPARD/PPARA	4
GO:0016684	oxidoreductase activity, acting on peroxide as acceptor	4/65	56/17697	5.273756380419e-05	0.000541968046039498	0.000290753026121576	PTGS2/MPO/GSTP1/DUOX2	4
GO:0008236	serine-type peptidase activity	6/65	182/17697	5.44060586757797e-05	0.000541968046039498	0.000290753026121576	PLAU/MMP1/MMP9/MMP2/F3/PLAT	6
GO:0017171	serine hydrolase activity	6/65	186/17697	6.13933899887463e-05	0.000588921778040196	0.000315942591754952	PLAU/MMP1/MMP9/MMP2/F3/PLAT	6
GO:0031406	carboxylic acid binding	6/65	193/17697	7.53361389097268e-05	0.000696859284914973	0.000373848508875336	NOS2/PPARG/PPARD/SELE/NOS3/PPARA	6
GO:0043177	organic acid binding	6/65	205/17697	0.000105031264959518	0.000922059645703851	0.00049466317103397	NOS2/PPARG/PPARD/SELE/NOS3/PPARA	6
GO:0002020	protease binding	5/65	128/17697	0.000106802275564153	0.000922059645703851	0.00049466317103397	FN1/F3/SERPINE1/COL1A1/COL3A1	5
GO:0070491	repressing transcription factor binding	4/65	71/17697	0.000133874194008626	0.00111849729833014	0.000600047321193164	PPARG/PPARD/STAT1/PPARA	4
GO:0005504	fatty acid binding	3/65	34/17697	0.000260881018044603	0.00211150573979851	0.00113277284150946	PPARG/PPARD/PPARA	3
GO:0001103	RNA polymerase II repressing transcription factor binding	3/65	35/17697	0.00028459182255758	0.00223361460734585	0.00119828135813718	PPARG/PPARD/PPARA	3
GO:0016705	oxidoreductase activity, acting on paired donors, with incorporation or reduction of molecular oxygen	5/65	159/17697	0.000294013161926916	0.00223968849820798	0.00120153985679111	PTGS2/NOS2/HMOX1/CYP1A2/NOS3	5
GO:0016504	peptidase activator activity	3/65	38/17697	0.000363945098060624	0.00269319372564862	0.00144483467500759	FN1/APP/CAV1	3
GO:0008201	heparin binding	5/65	169/17697	0.000389263194553712	0.00280053242748365	0.00150241934740029	FN1/VEGFA/MPO/APP/CXCL10	5
GO:0050839	cell adhesion molecule binding	8/65	499/17697	0.000465098239704396	0.00325568767793077	0.00174659936389702	FN1/EGFR/ICAM1/STAT1/IL1B/VCAM1/COL3A1/SPP1	8
GO:0019887	protein kinase regulator activity	5/65	180/17697	0.000519202697061853	0.00348978606844603	0.00187218760835145	CCND1/CDKN1A/EGF/HSPB1/CXCL10	5
GO:0004712	protein serine/threonine/tyrosine kinase activity	3/65	43/17697	0.000525489021889556	0.00348978606844603	0.00187218760835145	MAPK14/AKT1/MAPK1	3
GO:0001664	G protein-coupled receptor binding	6/65	280/17697	0.000561682608635508	0.00363689489091491	0.00195110800894439	CCL2/CXCL8/IL2/STAT1/CXCL2/CXCL10	6
GO:0030546	receptor activator activity	2/65	11/17697	0.000715158578825044	0.00420968345262924	0.00225839551207909	APP/EGF	2
GO:0043295	glutathione binding	2/65	11/17697	0.000715158578825044	0.00420968345262924	0.00225839551207909	GSTP1/GSTM1	2
GO:0045236	CXCR chemokine receptor binding	2/65	11/17697	0.000715158578825044	0.00420968345262924	0.00225839551207909	CXCL8/CXCL10	2
GO:0048407	platelet-derived growth factor binding	2/65	11/17697	0.000715158578825044	0.00420968345262924	0.00225839551207909	COL1A1/COL3A1	2
GO:0042826	histone deacetylase binding	4/65	111/17697	0.000739381146979164	0.00425554926816897	0.00228300143628654	CCND1/HIF1A/TOP2A/PARP1	4
GO:0009055	electron transfer activity	4/65	114/17697	0.000817065204598559	0.00460043234763102	0.00246802304363867	CYCS/NQO1/CYP1A2/NCF1	4
GO:1900750	oligopeptide binding	2/65	12/17697	0.00085615802589861	0.00471797720654766	0.00253108307768458	GSTP1/GSTM1	2
GO:0050661	NADP binding	3/65	52/17697	0.000919137671344637	0.00495951368496377	0.00266066168020816	NOS2/NOX5/NOS3	3
GO:0005080	protein kinase C binding	3/65	53/17697	0.000971742288454284	0.0051363520961155	0.00275553130130968	AKT1/TOP2A/HSPB1	3
GO:0004707	MAP kinase activity	2/65	14/17697	0.001174878218811	0.00596653840533431	0.00320090660233338	MAPK14/MAPK1	2
GO:0036041	long-chain fatty acid binding	2/65	14/17697	0.001174878218811	0.00596653840533431	0.00320090660233338	PPARG/PPARD	2
GO:0005539	glycosaminoglycan binding	5/65	229/17697	0.00152628004378282	0.00726126534633522	0.00389549695475005	FN1/VEGFA/MPO/APP/CXCL10	5
GO:0004708	MAP kinase kinase activity	2/65	16/17697	0.00154196754458856	0.00726126534633522	0.00389549695475005	MAPK14/MAPK1	2
GO:0005149	interleukin-1 receptor binding	2/65	16/17697	0.00154196754458856	0.00726126534633522	0.00389549695475005	IL1B/IL1A	2
GO:0010181	FMN binding	2/65	16/17697	0.00154196754458856	0.00726126534633522	0.00389549695475005	NOS2/NOS3	2
GO:0019838	growth factor binding	4/65	137/17697	0.00161468800633093	0.00746793202928057	0.00400636873751284	EGFR/ERBB2/COL1A1/COL3A1	4
GO:0033293	monocarboxylic acid binding	3/65	64/17697	0.00167932872730651	0.00763063404162082	0.00409365451531782	PPARG/PPARD/PPARA	3
GO:0030374	nuclear receptor transcription coactivator activity	3/65	67/17697	0.00191582474901053	0.00855514844816772	0.00458963460742995	PPARG/PPARD/PPARA	3
GO:0035257	nuclear hormone receptor binding	4/65	152/17697	0.00235876438762375	0.0103545758710941	0.00555498482009518	PPARG/HIF1A/STAT1/PARP1	4
GO:0050660	flavin adenine dinucleotide binding	3/65	79/17697	0.0030651463293967	0.0132312149885624	0.00709823360491868	NOS2/NOX5/NOS3	3
GO:0019209	kinase activator activity	3/65	86/17697	0.00389512722263668	0.0165383270600475	0.00887242093853394	CDKN1A/IL2/EGF	3
GO:0004364	glutathione transferase activity	2/65	27/17697	0.00439444543326867	0.0180660534478823	0.00969200997813642	GSTP1/GSTM1	2
GO:0016702	oxidoreductase activity, acting on single donors with incorporation of molecular oxygen, incorporation of two atoms of oxygen	2/65	27/17697	0.00439444543326867	0.0180660534478823	0.00969200997813642	PTGS2/ALOX5	2
GO:0016701	oxidoreductase activity, acting on single donors with incorporation of molecular oxygen	2/65	28/17697	0.00472131920268873	0.0186966680407298	0.0100303197779977	PTGS2/ALOX5	2
GO:0004175	endopeptidase activity	6/65	427/17697	0.00473832582964862	0.0186966680407298	0.0100303197779977	PLAU/MMP1/MMP9/MMP2/F3/PLAT	6
GO:0051427	hormone receptor binding	4/65	185/17697	0.0047644018945489	0.0186966680407298	0.0100303197779977	PPARG/HIF1A/STAT1/PARP1	4
GO:0008022	protein C-terminus binding	4/65	187/17697	0.00494851529076517	0.0189899203568666	0.0101876427031351	PPARG/FN1/ERBB2/TOP2A	4
GO:0035035	histone acetyltransferase binding	2/65	29/17697	0.00505909075144322	0.0189899203568666	0.0101876427031351	HIF1A/STAT1	2
GO:0051059	NF-kappaB binding	2/65	29/17697	0.00505909075144322	0.0189899203568666	0.0101876427031351	PPARD/NFKBIA	2
GO:0032182	ubiquitin-like protein binding	3/65	96/17697	0.00529853805578983	0.01959085250473	0.0105100285739661	NR3C1/TOP2A/HSPB1	3
GO:0043325	phosphatidylinositol-3,4-bisphosphate binding	2/65	30/17697	0.0054076781397782	0.01959085250473	0.0105100285739661	AKT1/NCF1	2
GO:0044389	ubiquitin-like protein ligase binding	5/65	308/17697	0.00544610571560061	0.01959085250473	0.0105100285739661	CDKN1A/HIF1A/EGFR/NFKBIA/STAT1	5
GO:0005164	tumor necrosis factor receptor binding	2/65	31/17697	0.00576699986668275	0.0201999419724009	0.0108367906537571	CD40LG/STAT1	2
GO:0004497	monooxygenase activity	3/65	99/17697	0.00577141199211455	0.0201999419724009	0.0108367906537571	NOS2/CYP1A2/NOS3	3
GO:0030291	protein serine/threonine kinase inhibitor activity	2/65	32/17697	0.00613697486785211	0.0209141643522855	0.0112199540520288	CDKN1A/HSPB1	2
GO:0051721	protein phosphatase 2A binding	2/65	32/17697	0.00613697486785211	0.0209141643522855	0.0112199540520288	AKT1/STAT1	2
GO:0005516	calmodulin binding	4/65	200/17697	0.00626295585967237	0.0210663060734434	0.0113015744836193	NOS2/AKT1/EGFR/NOS3	4
GO:0004222	metalloendopeptidase activity	3/65	103/17697	0.00644017631562128	0.0213846880223835	0.0114723788618355	MMP1/MMP9/MMP2	3
GO:0061134	peptidase regulator activity	4/65	219/17697	0.00857339660307591	0.0277649895524026	0.0148952595851134	FN1/APP/CAV1/SERPINE1	4
GO:0042056	chemoattractant activity	2/65	38/17697	0.00857605854900466	0.0277649895524026	0.0148952595851134	VEGFA/CXCL10	2
GO:0016709	oxidoreductase activity, acting on paired donors, with incorporation or reduction of molecular oxygen, NAD(P)H as one donor, and incorporation of one atom of oxygen	2/65	39/17697	0.00901837292903233	0.0288365257854244	0.0154701134065272	NOS2/NOS3	2
GO:0030020	extracellular matrix structural constituent conferring tensile strength	2/65	41/17697	0.00993298518386611	0.0309957007544738	0.016628459661006	COL1A1/COL3A1	2
GO:0051879	Hsp90 protein binding	2/65	41/17697	0.00993298518386611	0.0309957007544738	0.016628459661006	NR3C1/HIF1A	2
GO:0030331	estrogen receptor binding	2/65	42/17697	0.0104051290270955	0.0320824811668777	0.0172114916237669	PPARG/PARP1	2
GO:0048020	CCR chemokine receptor binding	2/65	43/17697	0.010887062685886	0.0331735204193468	0.0177968083533988	CCL2/STAT1	2
GO:0032813	tumor necrosis factor receptor superfamily binding	2/65	46/17697	0.0123908448128334	0.0373166140293471	0.0200194799913587	CD40LG/STAT1	2
GO:0016538	cyclin-dependent protein serine/threonine kinase regulator activity	2/65	49/17697	0.0139800245714661	0.0416186938391923	0.0223274439616882	CCND1/CDKN1A	2
GO:0070888	E-box binding	2/65	50/17697	0.0145283823930521	0.0427596709068237	0.0229395511469243	PPARG/HIF1A	2
