# Supplementary material for: Network pharmacology-based strategy to investigate the active ingredients and molecular mechanisms of Scutellaria Barbata D. Don against radiation pneumonitis
Source: Medicine (Baltimore). 2021 Nov 24;100(47):e27957. doi: 10.1097/MD.0000000000027957 (PMC8615305; doi:10.1097/MD.0000000000027957)
Supplement: Supplemental Digital Content [file medi-100-e27957-s005.xls]

ID	Description	GeneRatio	BgRatio	pvalue	p.adjust	qvalue	geneID	Count
hsa04933	AGE-RAGE signaling pathway in diabetic complications	22/62	100/8019	2.57156247150795e-27	5.16884056773098e-25	1.9219045839691e-25	MAPK14/AKT1/CCND1/IL6/CCL2/FN1/CXCL8/VEGFA/MMP2/MAPK1/ICAM1/STAT1/F3/IL1B/SELE/VCAM1/NOS3/THBD/SERPINE1/COL1A1/IL1A/COL3A1	22
hsa05418	Fluid shear stress and atherosclerosis	21/62	139/8019	2.23509403712147e-22	2.24626950730708e-20	8.35219350713812e-21	MAPK14/AKT1/CCL2/VEGFA/MMP9/HMOX1/NQO1/MMP2/ICAM1/IFNG/GSTP1/CAV1/IL1B/SELE/VCAM1/NOS3/PLAT/THBD/IL1A/NCF1/GSTM1	21
hsa05219	Bladder cancer	11/62	41/8019	6.13982639178887e-15	3.14712376759877e-13	1.1701795627102e-13	CCND1/CDKN1A/MMP1/CXCL8/VEGFA/MMP9/EGFR/MMP2/MAPK1/ERBB2/EGF	11
hsa04657	IL-17 signaling pathway	14/62	94/8019	6.26293287084332e-15	3.14712376759877e-13	1.1701795627102e-13	PTGS2/MAPK14/IL6/MMP1/CCL2/CXCL8/MMP9/MAPK1/NFKBIA/IFNG/IL4/IL1B/CXCL2/CXCL10	14
hsa04066	HIF-1 signaling pathway	14/62	109/8019	5.29300501064106e-14	2.1277880142777e-12	7.91164959485295e-13	NOS2/AKT1/CDKN1A/IL6/VEGFA/HIF1A/HMOX1/EGFR/MAPK1/ERBB2/IFNG/EGF/NOS3/SERPINE1	14
hsa04668	TNF signaling pathway	14/62	112/8019	7.79812756784656e-14	2.6123727352286e-12	9.71345714591414e-13	PTGS2/MAPK14/AKT1/IL6/CCL2/MMP9/MAPK1/NFKBIA/ICAM1/IL1B/SELE/VCAM1/CXCL2/CXCL10	14
hsa05140	Leishmaniasis	12/62	77/8019	3.72041138415747e-13	1.06828955459379e-11	3.97216854549144e-12	PTGS2/NOS2/MAPK14/MAPK1/IL10/NFKBIA/IFNG/IL4/STAT1/IL1B/IL1A/NCF1	12
hsa05142	Chagas disease (American trypanosomiasis)	13/62	102/8019	5.17924070760983e-13	1.30128422778697e-11	4.83850118737234e-12	NOS2/MAPK14/AKT1/IL6/CCL2/CXCL8/MAPK1/IL10/NFKBIA/IL2/IFNG/IL1B/SERPINE1	13
hsa05144	Malaria	10/62	50/8019	2.89188778839529e-12	6.45854939408282e-11	2.40145067808264e-11	IL6/CCL2/CXCL8/IL10/ICAM1/IFNG/CD40LG/IL1B/SELE/VCAM1	10
hsa05167	Kaposi sarcoma-associated herpesvirus infection	15/62	186/8019	6.16886117170258e-12	1.17390673088522e-10	4.36487970111812e-11	PTGS2/MAPK14/AKT1/CCND1/CDKN1A/IL6/CXCL8/VEGFA/HIF1A/CYCS/MAPK1/NFKBIA/ICAM1/STAT1/CXCL2	15
hsa05215	Prostate cancer	12/62	97/8019	6.4243651938992e-12	1.17390673088522e-10	4.36487970111812e-11	PLAU/AKT1/CCND1/CDKN1A/MMP9/EGFR/MAPK1/NFKBIA/ERBB2/GSTP1/EGF/PLAT	12
hsa04926	Relaxin signaling pathway	13/62	129/8019	1.11625359215176e-11	1.86972476685419e-10	6.95210570550655e-11	NOS2/MAPK14/AKT1/MMP1/VEGFA/MMP9/EGFR/MMP2/MAPK1/NFKBIA/NOS3/COL1A1/COL3A1	13
hsa05205	Proteoglycans in cancer	15/62	204/8019	2.34874894222399e-11	3.6315272106694e-10	1.35029291415306e-10	MAPK14/PLAU/AKT1/CCND1/CDKN1A/FN1/VEGFA/MMP9/HIF1A/EGFR/MMP2/MAPK1/ERBB2/CAV1/COL1A1	15
hsa05146	Amoebiasis	11/62	102/8019	2.41847682210887e-10	3.47224172317059e-09	1.29106657420849e-09	NOS2/IL6/FN1/CXCL8/IL10/IFNG/IL1B/HSPB1/COL1A1/COL3A1/CXCL2	11
hsa05164	Influenza A	13/62	170/8019	3.71904282453406e-10	4.98351738487564e-09	1.85299677573276e-09	AKT1/IL6/CCL2/CXCL8/CYCS/MAPK1/NFKBIA/ICAM1/IFNG/STAT1/IL1B/IL1A/CXCL10	13
hsa05145	Toxoplasmosis	11/62	112/8019	6.71618649123356e-10	8.43720927961216e-09	3.13716605840515e-09	NOS2/MAPK14/AKT1/CYCS/MAPK1/IL10/NFKBIA/IFNG/CD40LG/STAT1/ALOX5	11
hsa05163	Human cytomegalovirus infection	14/62	225/8019	1.10376039658403e-09	1.30503435125523e-08	4.85244508714960e-09	PTGS2/MAPK14/AKT1/CCND1/CDKN1A/IL6/CCL2/CXCL8/VEGFA/CYCS/EGFR/MAPK1/NFKBIA/IL1B	14
hsa05135	Yersinia infection	11/62	120/8019	1.41697181159998e-09	1.58228518961998e-08	5.88333325284202e-09	MAPK14/AKT1/IL6/CCL2/FN1/CXCL8/MAPK1/IL10/NFKBIA/IL2/IL1B	11
hsa05160	Hepatitis C	12/62	155/8019	1.66667925422062e-09	1.76317121104392e-08	6.55591285593707e-09	AKT1/CCND1/CDKN1A/CYCS/EGFR/MAPK1/NFKBIA/IFNG/EGF/STAT1/PPARA/CXCL10	12
hsa05323	Rheumatoid arthritis	10/62	93/8019	1.76162337124135e-09	1.77043148809756e-08	6.5829083872703e-09	IL6/MMP1/CCL2/CXCL8/VEGFA/ICAM1/IFNG/IL1B/IL1A/CXCL2	10
hsa05212	Pancreatic cancer	9/62	76/8019	5.1458991823971e-09	4.46413005885171e-08	1.65987553903363e-08	AKT1/CCND1/CDKN1A/VEGFA/EGFR/MAPK1/ERBB2/EGF/STAT1	9
hsa04064	NF-kappa B signaling pathway	10/62	104/8019	5.33030454788263e-09	4.46413005885171e-08	1.65987553903363e-08	PTGS2/PLAU/CXCL8/NFKBIA/ICAM1/CD40LG/IL1B/VCAM1/PARP1/CXCL2	10
hsa04620	Toll-like receptor signaling pathway	10/62	104/8019	5.33030454788263e-09	4.46413005885171e-08	1.65987553903363e-08	MAPK14/AKT1/IL6/CXCL8/MAPK1/NFKBIA/STAT1/IL1B/CXCL10/SPP1	10
hsa04625	C-type lectin receptor signaling pathway	10/62	104/8019	5.33030454788263e-09	4.46413005885171e-08	1.65987553903363e-08	PTGS2/MAPK14/AKT1/IL6/MAPK1/IL10/NFKBIA/IL2/STAT1/IL1B	10
hsa04659	Th17 cell differentiation	10/62	107/8019	7.04864083768029e-09	5.66710723349495e-08	2.10717262936969e-08	MAPK14/IL6/HIF1A/MAPK1/NFKBIA/IL2/IFNG/IL4/STAT1/IL1B	10
hsa05143	African trypanosomiasis	7/62	37/8019	1.00149145750566e-08	7.74229934456295e-08	2.87878111266808e-08	IL6/IL10/ICAM1/IFNG/IL1B/SELE/VCAM1	7
hsa05235	PD-L1 expression and PD-1 checkpoint pathway in cancer	9/62	89/8019	2.12375419244034e-08	1.58101700992781e-07	5.87861784262239e-08	MAPK14/AKT1/HIF1A/EGFR/MAPK1/NFKBIA/IFNG/EGF/STAT1	9
hsa05321	Inflammatory bowel disease (IBD)	8/62	65/8019	2.86603708080355e-08	2.05740519014827e-07	7.64994859913731e-08	IL6/IL10/IL2/IFNG/IL4/STAT1/IL1B/IL1A	8
hsa04630	JAK-STAT signaling pathway	11/62	162/8019	3.40113391080633e-08	2.35733764162783e-07	8.76517269209616e-08	AKT1/CCND1/CDKN1A/IL6/EGFR/IL10/IL2/IFNG/IL4/EGF/STAT1	11
hsa04380	Osteoclast differentiation	10/62	128/8019	4.01527814569759e-08	2.69023635761738e-07	1.00029736261238e-07	PPARG/MAPK14/AKT1/MAPK1/NFKBIA/IFNG/STAT1/IL1B/IL1A/NCF1	10
hsa04151	PI3K-Akt signaling pathway	15/62	354/8019	4.91077089300293e-08	3.12907312878527e-07	1.16346788239725e-07	AKT1/CCND1/CDKN1A/IL6/FN1/VEGFA/EGFR/MAPK1/ERBB2/IL2/IL4/EGF/NOS3/COL1A1/SPP1	15
hsa01522	Endocrine resistance	9/62	98/8019	4.98160896125018e-08	3.12907312878527e-07	1.16346788239725e-07	MAPK14/AKT1/CCND1/CDKN1A/MMP9/EGFR/MMP2/MAPK1/ERBB2	9
hsa01524	Platinum drug resistance	8/62	73/8019	7.27378340283914e-08	4.43039534536566e-07	1.64733212632083e-07	AKT1/CDKN1A/CYCS/MAPK1/ERBB2/TOP2A/GSTP1/GSTM1	8
hsa04660	T cell receptor signaling pathway	9/62	104/8019	8.38988182758599e-08	4.95990072748466e-07	1.84421551008856e-07	MAPK14/AKT1/MAPK1/IL10/NFKBIA/IL2/IFNG/IL4/CD40LG	9
hsa05133	Pertussis	8/62	76/8019	1.00205540435266e-07	5.63554501836616e-07	2.09543700604345e-07	NOS2/MAPK14/IL6/CXCL8/MAPK1/IL10/IL1B/IL1A	8
hsa05152	Tuberculosis	11/62	180/8019	1.00935134657304e-07	5.63554501836616e-07	2.09543700604345e-07	NOS2/MAPK14/AKT1/IL6/CYCS/MAPK1/IL10/IFNG/STAT1/IL1B/IL1A	11
hsa05213	Endometrial cancer	7/62	58/8019	2.57705316698075e-07	1.39996672044089e-06	5.20542744966239e-07	AKT1/CCND1/CDKN1A/EGFR/MAPK1/ERBB2/EGF	7
hsa04510	Focal adhesion	11/62	199/8019	2.8032556467553e-07	1.48277469736267e-06	5.51332828032206e-07	AKT1/CCND1/FN1/VEGFA/EGFR/MAPK1/ERBB2/EGF/CAV1/COL1A1/SPP1	11
hsa04370	VEGF signaling pathway	7/62	59/8019	2.90639070550885e-07	1.4979090559161e-06	5.5696016218928e-07	PTGS2/MAPK14/AKT1/VEGFA/MAPK1/NOS3/HSPB1	7
hsa05161	Hepatitis B	10/62	162/8019	3.73391845693501e-07	1.87629402460984e-06	6.97653185374699e-07	MAPK14/AKT1/CDKN1A/IL6/CXCL8/MMP9/CYCS/MAPK1/NFKBIA/STAT1	10
hsa05222	Small cell lung cancer	8/62	92/8019	4.49200127697682e-07	2.2021762357862e-06	8.18824366278188e-07	PTGS2/NOS2/AKT1/CCND1/CDKN1A/FN1/CYCS/NFKBIA	8
hsa04068	FoxO signaling pathway	9/62	131/8019	6.13867662568152e-07	2.93779524229044e-06	1.0923459659734e-06	MAPK14/AKT1/CCND1/CDKN1A/IL6/EGFR/MAPK1/IL10/EGF	9
hsa05223	Non-small cell lung cancer	7/62	66/8019	6.36066418590717e-07	2.97324070085428e-06	1.10552547662034e-06	AKT1/CCND1/CDKN1A/EGFR/MAPK1/ERBB2/EGF	7
hsa05162	Measles	9/62	138/8019	9.54109986774669e-07	4.35854789412974e-06	1.62061744165075e-06	AKT1/CCND1/IL6/CYCS/NFKBIA/IL2/STAT1/IL1B/IL1A	9
hsa04060	Cytokine-cytokine receptor interaction	12/62	294/8019	1.96838397217006e-06	8.79211507569292e-06	3.26912893623565e-06	IL6/CCL2/CXCL8/IL10/IL2/IFNG/IL4/CD40LG/IL1B/IL1A/CXCL2/CXCL10	12
hsa01521	EGFR tyrosine kinase inhibitor resistance	7/62	79/8019	2.18905056757695e-06	9.56519921919495e-06	3.55658101368338e-06	AKT1/IL6/VEGFA/EGFR/MAPK1/ERBB2/EGF	7
hsa05169	Epstein-Barr virus infection	10/62	201/8019	2.70354671795952e-06	1.15619763895716e-05	4.29903285498603e-06	MAPK14/AKT1/CCND1/CDKN1A/IL6/CYCS/NFKBIA/ICAM1/STAT1/CXCL10	10
hsa04218	Cellular senescence	9/62	160/8019	3.28485954836026e-06	1.37553493587586e-05	5.11458394591181e-06	MAPK14/AKT1/CCND1/CDKN1A/IL6/CXCL8/MAPK1/SERPINE1/IL1A	9
hsa05210	Colorectal cancer	7/62	86/8019	3.88998986699954e-06	1.59568972095287e-05	5.93317466287793e-06	AKT1/CCND1/CDKN1A/CYCS/EGFR/MAPK1/EGF	7
hsa05134	Legionellosis	6/62	57/8019	4.45525825695544e-06	1.79101381929609e-05	6.65943865776498e-06	IL6/CXCL8/CYCS/NFKBIA/IL1B/CXCL2	6
hsa05225	Hepatocellular carcinoma	9/62	168/8019	4.91062745480062e-06	1.93536493806848e-05	7.1961723279844e-06	AKT1/CCND1/CDKN1A/HMOX1/NQO1/EGFR/MAPK1/GSTP1/GSTM1	9
hsa04658	Th1 and Th2 cell differentiation	7/62	92/8019	6.11696397549765e-06	2.36444184437505e-05	8.79158790000675e-06	MAPK14/MAPK1/NFKBIA/IL2/IFNG/IL4/STAT1	7
hsa05020	Prion diseases	5/62	35/8019	6.36950770125053e-06	2.41560575085162e-05	8.98182813880412e-06	IL6/MAPK1/SOD1/IL1B/IL1A	5
hsa05165	Human papillomavirus infection	12/62	330/8019	6.52423493598703e-06	2.42846522617295e-05	9.02964289386119e-06	PTGS2/AKT1/CCND1/CDKN1A/FN1/VEGFA/EGFR/MAPK1/EGF/STAT1/COL1A1/SPP1	12
hsa04621	NOD-like receptor signaling pathway	9/62	181/8019	9.0237452573397e-06	3.29776872131869e-05	1.22619313544712e-05	MAPK14/IL6/CCL2/CXCL8/MAPK1/NFKBIA/STAT1/IL1B/CXCL2	9
hsa04371	Apelin signaling pathway	8/62	137/8019	9.19499795326487e-06	3.300347479654e-05	1.2271519824846e-05	NOS2/AKT1/CCND1/MAPK1/NOS3/PLAT/SERPINE1/SPP1	8
hsa05330	Allograft rejection	5/62	38/8019	9.67473439367373e-06	3.41161686513758e-05	1.26852473121114e-05	IL10/IL2/IFNG/IL4/CD40LG	5
hsa04061	Viral protein interaction with cytokine and cytokine receptor	7/62	100/8019	1.06507704804745e-05	3.69104287340583e-05	1.37242233051487e-05	IL6/CCL2/CXCL8/IL10/IL2/CXCL2/CXCL10	7
hsa04062	Chemokine signaling pathway	9/62	189/8019	1.28022581626748e-05	4.36144727236888e-05	1.62169550321126e-05	AKT1/CCL2/CXCL8/MAPK1/NFKBIA/STAT1/NCF1/CXCL2/CXCL10	9
hsa05332	Graft-versus-host disease	5/62	41/8019	1.41896181710714e-05	4.75352208730891e-05	1.76747875464222e-05	IL6/IL2/IFNG/IL1B/IL1A	5
hsa05218	Melanoma	6/62	72/8019	1.7530964162733e-05	5.77659638804808e-05	2.14788344357902e-05	AKT1/CCND1/CDKN1A/EGFR/MAPK1/EGF	6
hsa05214	Glioma	6/62	75/8019	2.21907926413077e-05	7.19411180790782e-05	2.67495123520008e-05	AKT1/CCND1/CDKN1A/EGFR/MAPK1/EGF	6
hsa04672	Intestinal immune network for IgA production	5/62	49/8019	3.44337759946207e-05	0.000109860142459028	4.08487568190154e-05	IL6/IL10/IL2/IL4/CD40LG	5
hsa04012	ErbB signaling pathway	6/62	85/8019	4.53925979644774e-05	0.000142561127982187	5.30078035440443e-05	AKT1/CDKN1A/EGFR/MAPK1/ERBB2/EGF	6
hsa04010	MAPK signaling pathway	10/62	295/8019	7.67338479521677e-05	0.000237284668282857	8.82283919773912e-05	MAPK14/AKT1/VEGFA/EGFR/MAPK1/ERBB2/EGF/IL1B/HSPB1/IL1A	10
hsa05202	Transcriptional misregulation in cancer	8/62	186/8019	8.34798347893413e-05	0.000254234042312994	9.45305944185524e-05	PPARG/PLAU/CDKN1A/IL6/CXCL8/MMP9/MPO/PLAT	8
hsa05416	Viral myocarditis	5/62	60/8019	9.23999785677113e-05	0.000277199935703134	0.000103069889682757	CCND1/CYCS/ICAM1/CD40LG/CAV1	5
hsa05206	MicroRNAs in cancer	10/62	310/8019	0.000115998646463381	0.000342878352046171	0.000127490772428794	PTGS2/PLAU/CCND1/CDKN1A/VEGFA/MMP9/HMOX1/EGFR/MAPK1/ERBB2	10
hsa05224	Breast cancer	7/62	147/8019	0.000127584619364838	0.000371659543367136	0.000138192341341014	AKT1/CCND1/CDKN1A/EGFR/MAPK1/ERBB2/EGF	7
hsa04932	Non-alcoholic fatty liver disease (NAFLD)	7/62	149/8019	0.000138836039496403	0.00039304287237714	0.000146143199469897	AKT1/IL6/CXCL8/CYCS/IL1B/IL1A/PPARA	7
hsa05226	Gastric cancer	7/62	149/8019	0.000138836039496403	0.00039304287237714	0.000146143199469897	AKT1/CCND1/CDKN1A/EGFR/MAPK1/ERBB2/EGF	7
hsa05221	Acute myeloid leukemia	5/62	67/8019	0.000156759258502554	0.000437619596652964	0.000162717943767271	AKT1/CCND1/MPO/PPARD/MAPK1	5
hsa04664	Fc epsilon RI signaling pathway	5/62	68/8019	0.000168202085665563	0.000463131770120248	0.000172204009837851	MAPK14/AKT1/MAPK1/IL4/ALOX5	5
hsa05216	Thyroid cancer	4/62	37/8019	0.000176762612086223	0.000476774459330255	0.000177276703914366	PPARG/CCND1/CDKN1A/MAPK1	4
hsa05211	Renal cell carcinoma	5/62	69/8019	0.000180272929896017	0.000476774459330255	0.000177276703914366	AKT1/CDKN1A/VEGFA/HIF1A/MAPK1	5
hsa05230	Central carbon metabolism in cancer	5/62	69/8019	0.000180272929896017	0.000476774459330255	0.000177276703914366	AKT1/HIF1A/EGFR/MAPK1/ERBB2	5
hsa04917	Prolactin signaling pathway	5/62	70/8019	0.000192994723746538	0.000497332557346848	0.000184920720458896	MAPK14/AKT1/CCND1/MAPK1/STAT1	5
hsa05120	Epithelial cell signaling in Helicobacter pylori infection	5/62	70/8019	0.000192994723746538	0.000497332557346848	0.000184920720458896	MAPK14/CXCL8/EGFR/NFKBIA/CXCL2	5
hsa04670	Leukocyte transendothelial migration	6/62	112/8019	0.000211203535531931	0.000537365957492635	0.000199806142874978	MAPK14/MMP9/MMP2/ICAM1/VCAM1/NCF1	6
hsa05132	Salmonella infection	8/62	214/8019	0.000220854198256921	0.000554896173120513	0.00020632431679265	MAPK14/AKT1/IL6/CXCL8/CYCS/MAPK1/NFKBIA/IL1B	8
hsa05166	Human T-cell leukemia virus 1 infection	8/62	219/8019	0.000258556733765762	0.000641603746752075	0.00023856436773709	AKT1/CCND1/CDKN1A/IL6/MAPK1/NFKBIA/ICAM1/IL2	8
hsa05220	Chronic myeloid leukemia	5/62	76/8019	0.000284327253210394	0.000696948510918161	0.000259142939383029	AKT1/CCND1/CDKN1A/MAPK1/NFKBIA	5
hsa04940	Type I diabetes mellitus	4/62	43/8019	0.000319043905782699	0.000772624398341235	0.000287281132664193	IL2/IFNG/IL1B/IL1A	4
hsa04611	Platelet activation	6/62	124/8019	0.000366874880184328	0.000877879177583928	0.000326417499913375	MAPK14/AKT1/MAPK1/NOS3/COL1A1/COL3A1	6
hsa05131	Shigellosis	8/62	236/8019	0.000428324286616415	0.00101286096011646	0.000376607112690594	MAPK14/AKT1/CXCL8/CYCS/EGFR/MAPK1/NFKBIA/IL1B	8
hsa04610	Complement and coagulation cascades	5/62	85/8019	0.000478657983024201	0.00111872389055656	0.000415969605810505	PLAU/F3/PLAT/THBD/SERPINE1	5
hsa04915	Estrogen signaling pathway	6/62	138/8019	0.000649154100626899	0.00149976981868973	0.000557652040465939	AKT1/MMP9/EGFR/MMP2/MAPK1/NOS3	6
hsa05320	Autoimmune thyroid disease	4/62	53/8019	0.000714588029305881	0.00163218402148275	0.000606886962688009	IL10/IL2/IL4/CD40LG	4
hsa05130	Pathogenic Escherichia coli infection	7/62	202/8019	0.000881860477587581	0.00199161748309105	0.000740533340138596	MAPK14/IL6/CXCL8/CYCS/MAPK1/NFKBIA/IL1B	7
hsa05231	Choline metabolism in cancer	5/62	98/8019	0.000917755376973679	0.00204965367524122	0.000762112652223757	AKT1/HIF1A/EGFR/MAPK1/EGF	5
hsa04921	Oxytocin signaling pathway	6/62	153/8019	0.00111428633453829	0.00246122585980435	0.000915145514774072	PTGS2/CCND1/CDKN1A/EGFR/MAPK1/NOS3	6
hsa04623	Cytosolic DNA-sensing pathway	4/62	63/8019	0.00137226309730241	0.00299809654954113	0.00111476750467358	IL6/NFKBIA/IL1B/CXCL10	4
hsa04931	Insulin resistance	5/62	108/8019	0.0014201048621373	0.00306925889558707	0.00114122745004809	AKT1/IL6/NFKBIA/NOS3/PPARA	5
hsa05310	Asthma	3/62	31/8019	0.00169567491613116	0.00362585806534428	0.0013481849837101	IL10/IL4/CD40LG	3
hsa04622	RIG-I-like receptor signaling pathway	4/62	70/8019	0.00202894764819327	0.00429282607670366	0.00159618042129332	MAPK14/CXCL8/NFKBIA/CXCL10	4
hsa04919	Thyroid hormone signaling pathway	5/62	119/8019	0.00218071500813452	0.00456587204828165	0.00169770576291174	AKT1/CCND1/HIF1A/MAPK1/STAT1	5
hsa04115	p53 signaling pathway	4/62	72/8019	0.00225053773183268	0.00466348540307596	0.00173400085686511	CCND1/CDKN1A/CYCS/SERPINE1	4
hsa03320	PPAR signaling pathway	4/62	76/8019	0.00274283387641927	0.00562560825673749	0.00209174226880525	PPARG/MMP1/PPARD/PPARA	4
hsa05204	Chemical carcinogenesis	4/62	82/8019	0.00361269670779389	0.00733486907339971	0.00272728831742016	PTGS2/GSTP1/CYP1A2/GSTM1	4
hsa04210	Apoptosis	5/62	136/8019	0.00388846159444063	0.00781580780482567	0.00290611340216089	AKT1/CYCS/MAPK1/NFKBIA/PARP1	5
hsa04015	Rap1 signaling pathway	6/62	210/8019	0.00544680771173779	0.0108396866342504	0.0040304674052463	MAPK14/AKT1/VEGFA/EGFR/MAPK1/EGF	6
hsa04072	Phospholipase D signaling pathway	5/62	148/8019	0.00556429772058626	0.0109649396258612	0.00407703960951109	AKT1/CXCL8/EGFR/MAPK1/EGF	5
hsa04912	GnRH signaling pathway	4/62	93/8019	0.00566232068127217	0.0110497714265603	0.00410858220102529	MAPK14/EGFR/MMP2/MAPK1	4
hsa04640	Hematopoietic cell lineage	4/62	99/8019	0.00705398465437991	0.0136331818800996	0.00506915901276289	IL6/IL4/IL1B/IL1A	4
hsa04217	Necroptosis	5/62	159/8019	0.00750099087665828	0.0143590396781744	0.00533905115030314	IFNG/STAT1/IL1B/IL1A/PARP1	5
hsa05014	Amyotrophic lateral sclerosis (ALS)	3/62	57/8019	0.00957417079106564	0.0181547955566433	0.00675040840283675	MAPK14/CYCS/SOD1	3
hsa00220	Arginine biosynthesis	2/62	21/8019	0.0112378062564399	0.0211102715658358	0.00784932852146813	NOS2/NOS3	2
hsa04726	Serotonergic synapse	4/62	115/8019	0.0118236459221226	0.0220051187995059	0.00818205517027974	PTGS2/MAPK1/APP/ALOX5	4
hsa04929	GnRH secretion	3/62	64/8019	0.0131231044196595	0.0238233237147404	0.00885810936761753	AKT1/MAPK1/SPP1	3
hsa04071	Sphingolipid signaling pathway	4/62	119/8019	0.0132746878410494	0.0238233237147404	0.00885810936761753	MAPK14/AKT1/MAPK1/NOS3	4
hsa04722	Neurotrophin signaling pathway	4/62	119/8019	0.0132746878410494	0.0238233237147404	0.00885810936761753	MAPK14/AKT1/MAPK1/NFKBIA	4
hsa04935	Growth hormone synthesis, secretion and action	4/62	119/8019	0.0132746878410494	0.0238233237147404	0.00885810936761753	MAPK14/AKT1/MAPK1/STAT1	4
hsa04920	Adipocytokine signaling pathway	3/62	69/8019	0.0160604290300908	0.0285676657968872	0.0106221747660591	AKT1/NFKBIA/PPARA	3
hsa04520	Adherens junction	3/62	71/8019	0.0173306578733118	0.030556686250313	0.0113617424654214	EGFR/MAPK1/ERBB2	3
hsa00982	Drug metabolism - cytochrome P450	3/62	72/8019	0.0179863152707674	0.0314369510384718	0.0116890469951898	GSTP1/CYP1A2/GSTM1	3
hsa00980	Metabolism of xenobiotics by cytochrome P450	3/62	76/8019	0.020746385976723	0.0359484791493217	0.0133665463189413	GSTP1/CYP1A2/GSTM1	3
hsa00983	Drug metabolism - other enzymes	3/62	79/8019	0.0229611277142083	0.0394460399192809	0.0146670271498766	MPO/GSTP1/GSTM1	3
hsa05170	Human immunodeficiency virus 1 infection	5/62	212/8019	0.0235594753652879	0.0400054853565286	0.0148750429971905	MAPK14/AKT1/CYCS/MAPK1/NFKBIA	5
hsa01523	Antifolate resistance	2/62	31/8019	0.0236848395891886	0.0400054853565286	0.0148750429971905	IL6/IL1B	2
hsa04662	B cell receptor signaling pathway	3/62	82/8019	0.0253000553105203	0.0423775926451215	0.0157570519916398	AKT1/MAPK1/NFKBIA	3
hsa04514	Cell adhesion molecules (CAMs)	4/62	147/8019	0.0266235109049819	0.0442258321644741	0.0164442738082098	ICAM1/CD40LG/SELE/VCAM1	4
hsa04512	ECM-receptor interaction	3/62	88/8019	0.0303499159510208	0.0495962041150827	0.0184411128157679	FN1/COL1A1/SPP1	3
hsa04540	Gap junction	3/62	88/8019	0.0303499159510208	0.0495962041150827	0.0184411128157679	EGFR/MAPK1/EGF	3
